# Supplementary material for: Prognostic model for aneurysmal subarachnoid hemorrhage patients requiring mechanical ventilation
Source: Ann Clin Transl Neurol. 2023 Jul 9;10(9):1569–77. doi: 10.1002/acn3.51846 (PMC10502627; doi:10.1002/acn3.51846)
Supplement: Supplementary file 2 — Table S1 [file ACN3-10-1569-s002.xlsx]

## Sheet: Trainig set
id	futime	fustat	Age	Sex	Tobbaco	Alcool_abuse	Diabete	Cardiovascular_disease	Anevrism_localisation	GCS	SAPS2	WFNS	Fisher	Intracerebral_hemorrhage	Early_brain_injury	External_ventricular_drain	Rebleeding	Angiographic_vasospasm	Delayed_cerebral_ischemia	Length_of_mechanical_ventilation_days	Length_of_stay
1	390	0	54	0	1	0	0	0	0	13	32	3	4	1	1	0	0	1	0	31	49
3	436	0	46	0	0	0	0	0	0	8	33	4	4	1	1	1	1	1	0	18	23
4	410	1	68	1	0	0	1	1	0	4	62	5	3	0	1	1	0	0	0	65	83
6	14	1	63	1	0	0	0	0	0	10	50	4	4	0	1	1	0	1	1	14	14
7	442	0	32	1	0	0	0	0	0	6	30	5	4	1	1	0	0	0	0	16	20
11	479	0	39	0	0	0	0	0	0	12	17	4	3	0	0	1	0	1	1	14	21
13	478	0	68	1	1	1	0	0	0	7	68	4	4	0	0	1	0	0	0	9	10
14	4	1	59	1	0	0	0	0	1	3	59	5	4	0	1	1	1	0	0	5	5
15	11	1	61	1	1	1	0	0	0	12	36	4	3	0	1	0	0	1	1	12	12
17	1	1	59	0	1	0	0	0	0	3	50	5	4	0	1	0	0	0	0	2	2
18	514	0	53	0	0	0	0	0	0	11	35	4	4	0	0	1	0	1	1	25	34
20	526	0	65	0	0	0	0	0	1	9	38	4	4	1	1	1	0	0	0	42	55
23	537	0	56	1	0	0	0	0	0	6	53	5	3	0	0	1	0	1	1	33	37
25	557	0	29	0	1	0	0	0	0	10	28	4	4	0	0	1	0	1	1	3	15
26	76	1	45	0	0	0	0	0	1	12	26	4	4	0	1	1	0	1	1	37	45
28	90	1	84	0	0	0	0	0	0	8	61	4	4	1	1	0	0	0	0	2	1
30	605	0	51	0	0	0	0	0	0	12	39	4	3	0	0	1	0	1	1	20	25
32	615	0	51	0	1	0	0	0	0	6	55	5	4	0	0	1	0	1	1	22	11
33	629	0	64	0	0	0	0	0	0	10	38	4	4	0	0	1	0	1	1	3	7
34	632	0	47	0	1	0	0	0	0	5	48	5	4	1	1	1	0	0	0	18	22
35	638	0	58	1	1	1	0	0	0	7	30	4	4	1	1	1	0	0	0	7	14
37	5	1	28	0	0	0	0	0	0	14	21	3	4	1	1	0	0	1	1	5	5
38	685	0	56	0	1	0	0	0	0	8	34	4	4	1	1	1	0	0	0	23	32
39	709	0	64	1	1	0	0	0	0	8	39	4	4	0	1	1	1	0	0	52	102
40	11	1	56	1	1	1	0	0	1	7	52	4	4	0	0	1	0	1	1	11	11
41	725	0	69	0	1	0	1	0	1	14	37	3	3	0	0	1	0	0	0	2	6
42	725	0	65	0	0	0	0	1	0	8	42	4	4	1	1	1	1	1	0	10	14
43	33	1	62	1	0	0	0	0	0	3	48	5	4	1	1	1	0	0	0	33	33
45	764	0	47	0	0	0	0	0	1	3	44	5	4	0	1	1	0	1	1	21	30
46	770	0	60	0	0	0	0	0	0	3	55	5	4	1	1	1	0	1	1	76	84
47	788	0	78	0	0	0	0	1	0	8	45	4	3	0	0	1	1	0	0	65	90
48	16	1	54	0	1	0	0	0	0	10	19	4	4	1	1	0	0	1	1	7	7
50	812	0	65	1	0	0	0	0	0	14	31	3	4	1	1	1	0	0	0	2	14
52	7	1	63	1	0	0	0	0	1	3	43	5	4	0	1	1	1	0	0	4	4
54	826	0	59	0	0	0	0	0	0	12	25	3	3	0	0	0	0	0	0	0	1
55	843	0	46	1	1	0	0	0	0	8	40	4	3	0	0	1	0	1	1	45	45
57	872	0	45	1	1	0	1	0	0	4	47	5	4	1	1	1	0	1	0	26	26
58	636	0	68	1	0	1	0	1	0	8	39	4	4	1	1	0	0	1	0	85	85
60	893	0	36	0	0	0	0	0	0	5	42	5	4	1	1	1	0	1	1	15	35
61	7	1	59	1	1	1	0	0	0	3	48	5	3	0	1	1	0	0	0	7	7
62	17	1	62	1	0	0	0	1	0	9	39	4	3	1	1	1	1	1	1	16	16
63	905	0	46	0	1	0	0	0	0	6	33	5	2	0	0	0	0	0	0	3	4
64	10	1	77	1	0	0	0	1	0	6	56	5	4	1	1	1	1	0	0	12	12
65	585	1	62	1	0	0	0	0	0	7	39	4	4	1	1	1	0	0	0	16	24
67	956	0	52	0	0	0	0	0	0	8	39	4	4	1	1	0	0	1	0	25	39
68	12	1	66	0	0	0	0	0	0	3	52	5	4	1	1	1	0	1	1	12	12
70	12	1	76	0	0	0	0	1	0	13	29	3	4	0	0	1	0	0	0	9	6
71	1009	0	59	1	0	0	0	0	0	8	41	4	4	1	1	0	0	0	0	6	11
72	1003	0	33	0	1	0	0	0	1	10	24	4	4	0	0	1	0	0	0	9	9
75	1039	0	69	0	0	0	0	1	0	6	39	5	4	0	0	1	0	0	0	8	40
76	9	1	47	0	0	0	0	0	0	3	50	5	3	0	0	0	0	1	1	10	10
77	1070	0	48	1	0	0	0	0	0	5	41	5	4	0	0	1	0	1	1	33	42
78	1085	1	67	1	1	0	0	1	0	9	41	4	4	1	1	1	0	0	0	23	29
80	1125	0	63	1	0	0	0	0	0	4	38	5	4	1	1	1	0	0	0	19	20
82	6	1	36	0	0	0	0	0	0	4	47	5	4	1	1	1	0	0	0	6	6
83	168	1	54	1	0	0	0	0	0	14	23	3	4	0	0	1	0	1	1	39	52
84	1153	0	41	0	1	0	0	0	1	3	45	5	3	0	0	0	0	0	0	6	11
85	1154	0	54	1	1	1	0	0	0	4	49	4	4	1	1	0	0	0	0	55	67
86	1135	0	82	0	0	0	0	1	0	10	35	4	3	0	0	1	0	0	0	0	3
90	1172	0	51	0	0	0	0	0	0	8	45	4	4	1	1	0	0	0	0	11	11
91	1164	0	64	0	1	0	0	0	0	12	40	4	4	1	1	1	0	0	0	6	15
94	10	1	43	0	0	0	0	0	0	7	26	4	4	0	0	1	0	1	1	10	10
96	1215	0	70	0	0	0	0	0	0	4	71	5	4	0	1	1	0	1	1	40	58
97	16	1	49	0	1	0	0	0	0	3	47	5	3	0	0	1	0	1	1	15	15
98	1229	0	53	0	0	0	0	1	0	5	49	4	4	1	1	1	0	0	0	55	63
101	1	1	73	0	0	0	0	0	0	3	71	5	4	1	1	0	0	0	0	1	1
105	1323	0	51	1	0	0	0	0	0	4	55	5	4	1	1	1	0	1	0	50	80
106	1336	0	64	0	0	0	0	0	0	4	55	5	4	1	1	1	0	1	1	26	36
107	1338	0	42	0	0	0	0	0	0	6	34	5	4	1	1	1	0	0	0	43	91
108	1339	0	33	0	0	0	0	0	0	3	38	5	4	1	1	1	0	1	0	13	19
109	1354	1	60	0	1	0	0	0	0	8	46	4	4	0	0	1	0	1	1	38	38
110	1356	0	48	0	1	0	0	1	0	4	54	5	4	1	1	1	0	1	1	7	13
111	2	1	57	1	1	1	0	0	0	3	60	5	4	0	1	0	0	0	0	4	4
113	2	1	29	0	0	0	0	0	0	4	38	5	4	1	1	0	0	0	0	3	3
114	1373	0	38	0	0	0	0	1	0	8	37	4	4	1	1	0	0	0	0	2	6
121	560	0	48	1	1	1	0	0	0	3	47	5	3	0	0	1	0	0	0	11	17
124	2	1	60	0	1	0	0	0	0	3	55	5	3	0	1	1	1	0	0	2	2
127	1490	0	67	1	0	0	0	0	0	7	44	4	4	0	0	1	0	1	1	47	47
133	1563	0	43	0	1	0	0	1	0	15	21	3	4	1	1	0	0	0	0	6	9
134	1564	0	34	0	0	0	0	0	1	3	38	5	4	0	0	1	0	0	0	10	26
138	1595	0	50	0	0	0	0	0	0	8	41	4	3	0	0	1	1	1	1	52	63
140	3	1	35	0	1	0	0	0	0	15	45	5	4	0	1	1	1	0	0	3	3
141	1619	0	66	1	0	0	0	0	0	12	44	4	4	1	1	0	0	0	0	14	22
144	365	1	65	1	0	0	0	1	0	3	59	5	4	1	1	1	0	0	0	27	27
147	1720	0	45	1	1	0	0	0	0	4	45	5	4	0	0	1	0	0	0	21	28
148	10	1	47	0	0	0	0	0	0	3	47	5	4	1	1	1	0	0	0	10	10
150	11	1	58	0	1	0	0	0	0	8	27	4	4	0	1	1	1	0	0	10	10
152	1750	0	64	0	0	0	0	0	0	12	43	4	4	0	0	0	0	0	0	13	22
153	1751	0	38	1	1	0	0	0	0	9	21	4	4	1	1	0	0	0	0	16	22
157	1783	0	45	1	1	1	0	0	0	4	47	5	4	1	1	1	0	1	1	34	55
158	256	0	63	1	0	0	0	0	0	3	56	3	3	0	0	1	0	0	0	9	43
161	46	1	79	0	0	0	0	1	0	7	34	4	2	0	1	1	0	0	0	14	46
162	1829	0	30	0	1	0	0	0	0	8	29	4	4	0	0	1	0	0	0	11	13
163	1830	0	55	0	1	0	0	0	0	14	21	3	3	0	0	0	0	1	1	14	24
164	1845	0	45	0	1	0	0	0	0	6	50	5	4	1	1	1	0	0	0	22	28
167	1874	0	63	0	0	0	0	0	0	7	44	4	4	1	1	1	0	1	1	21	40
169	1877	0	61	1	1	0	1	0	0	13	31	3	4	1	1	0	0	0	0	2	2
171	37	1	59	0	1	0	0	0	0	3	63	5	4	1	1	0	0	0	0	37	37
173	1938	0	46	0	1	0	0	0	0	3	32	5	4	0	0	1	0	0	0	8	13
174	39	1	75	0	0	0	0	0	0	5	61	5	4	1	1	1	1	0	0	39	39
176	1909	1	77	0	0	0	0	0	0	7	43	4	4	1	1	1	0	0	0	25	88
181	8	1	63	0	0	0	0	1	0	4	54	5	4	1	1	0	0	0	0	8	8
184	5	1	57	1	0	0	0	0	1	7	29	4	4	0	1	1	1	0	0	4	4
185	1198	1	65	1	0	0	0	0	1	7	44	4	4	0	0	1	0	0	0	33	71
187	2069	0	75	1	0	0	0	0	0	10	39	4	4	0	1	1	0	0	0	25	28
189	2092	0	54	0	1	0	0	0	1	9	45	4	4	0	0	1	0	1	1	6	18
190	2093	0	59	1	0	0	0	0	1	3	45	5	4	0	0	0	0	0	0	12	27
192	2	1	55	1	0	0	0	1	1	7	34	4	4	0	1	1	1	0	0	3	3
194	2115	0	58	1	1	1	0	1	1	3	50	5	4	0	0	0	0	0	0	11	26
195	2119	0	68	0	0	0	0	0	0	3	53	5	4	1	1	1	0	0	0	45	56
198	16	1	39	0	0	0	0	0	1	15	44	3	2	0	1	0	1	0	0	15	15
199	2	1	35	1	0	0	0	0	0	8	43	4	4	0	1	1	0	1	1	2	2
200	2	1	46	0	1	0	0	0	0	6	45	5	4	0	1	0	0	0	0	1	1
201	5	1	73	1	0	0	0	0	0	5	55	5	4	1	1	0	0	0	0	5	5
205	2214	0	71	0	0	0	0	1	0	7	36	4	4	1	1	1	0	0	0	23	25
206	7	1	43	0	0	0	0	0	0	4	47	5	4	1	1	0	0	0	0	7	7
211	2214	0	42	0	0	0	0	1	0	7	37	4	4	0	1	0	1	0	0	28	49
213	2212	0	63	0	0	0	0	0	0	6	39	5	4	0	0	0	0	1	0	14	16
214	2213	0	50	0	1	0	0	0	0	3	53	5	3	0	0	0	0	0	0	7	4
216	4	1	37	1	1	0	0	0	0	8	42	4	4	1	1	1	1	0	0	3	3
217	2255	0	37	0	1	0	0	0	0	6	27	5	4	1	1	1	0	0	0	15	18
218	626	0	63	0	0	0	0	0	1	7	37	4	4	1	1	0	0	1	0	27	37
219	2294	0	47	0	1	0	1	0	0	6	73	5	4	1	1	1	0	1	0	52	55
222	2	1	50	0	0	0	0	0	0	6	52	5	4	1	1	0	0	0	0	2	3
230	1720	1	55	0	0	0	0	1	0	5	52	5	4	1	1	1	0	0	0	69	70
231	2412	0	19	0	0	0	0	0	0	10	25	4	3	0	0	0	0	0	0	4	4
232	40	1	76	1	0	0	0	0	0	12	37	4	4	0	1	1	0	0	0	38	38
235	75	1	76	0	0	0	0	0	0	5	62	5	4	0	0	1	0	0	0	43	72

## Sheet: Validation set
id	futime(follow up time)	fustat(0=dead,1=alive)	Age	Sex	Tobbaco	Alcool_abuse	Diabete	Cardiovascular_disease	Anevrism_localisation	GCS	SAPS2	WFNS	Fisher	Intracerebral_hemorrhage	Early_brain_injury	External_ventricular_drain	Rebleeding	Angiographic_vasospasm	Delayed_cerebral_ischemia	Length_of_mechanical_ventilation_days	Length_of_stay
2	414	0	44	0	0	0	0	0	0	7	39	4	3	0	1	1	0	0	0	22	23
8	11	1	53	1	0	0	0	0	1	3	34	5	4	0	1	1	1	1	1	11	12
9	451	0	43	0	1	1	0	0	0	3	49	5	4	1	1	1	0	1	0	33	34
10	1	1	44	1	0	0	0	0	0	9	49	4	4	1	1	1	0	0	0	1	1
12	477	0	65	1	0	0	0	0	0	7	51	5	4	1	1	1	0	1	1	36	55
16	496	0	55	1	0	0	0	1	1	3	52	5	4	0	1	1	0	1	1	28	28
19	404	0	55	0	0	0	0	0	1	5	55	5	4	1	1	1	0	0	0	6	8
21	111	1	63	0	0	0	0	0	0	4	40	5	3	0	1	1	0	0	0	39	57
22	533	0	62	0	1	0	0	0	0	15	34	3	1	0	0	1	0	1	1	2	13
24	554	0	74	0	0	0	0	0	1	12	60	3	4	0	0	1	0	0	0	8	19
27	2	1	63	0	0	0	0	0	0	3	70	5	4	1	1	0	0	0	0	2	2
29	64	1	51	0	1	0	0	0	0	6	50	5	4	1	1	1	0	0	0	21	41
31	612	0	34	0	0	0	0	0	0	14	19	3	4	1	1	0	0	0	0	3	5
36	481	0	51	0	1	0	0	0	0	8	54	4	4	1	1	0	0	0	0	19	52
44	366	1	69	0	0	0	0	0	0	3	52	5	4	0	1	1	0	0	0	1	1
49	810	0	51	0	1	0	0	0	1	8	35	4	4	0	1	1	0	1	0	51	62
51	815	0	65	1	0	0	0	0	0	3	44	5	4	1	1	1	0	0	0	46	72
53	848	0	60	1	0	0	0	1	0	8	42	4	3	0	0	1	0	1	1	18	30
56	2	1	38	0	0	0	0	0	0	12	49	4	4	1	1	1	1	0	0	2	2
59	888	0	45	0	1	0	0	0	0	7	57	4	4	1	1	0	0	0	0	8	15
66	2	1	57	0	0	0	0	1	1	5	50	5	3	0	1	0	0	0	0	2	2
69	969	0	64	1	0	0	0	1	0	5	53	5	3	0	1	0	0	0	0	41	52
73	32	0	42	1	0	0	0	0	0	15	24	3	4	1	1	0	0	1	0	9	24
74	1010	0	50	1	0	0	0	0	1	7	37	4	4	0	0	1	0	0	0	11	21
79	457	1	83	1	1	1	0	1	0	14	58	3	3	0	1	1	0	1	1	9	28
81	327	1	72	0	0	0	0	0	0	9	36	4	4	1	1	1	0	0	0	27	27
89	1152	0	57	1	1	0	0	1	1	3	47	5	3	0	0	1	0	0	0	8	12
92	2	1	56	0	0	0	0	0	0	3	52	5	3	0	1	1	1	0	0	2	2
93	51	1	46	0	0	0	0	1	0	12	49	4	4	1	1	1	1	1	1	49	49
95	1204	0	59	0	1	0	0	1	0	10	21	4	3	0	0	1	0	1	0	10	12
103	1321	0	55	0	0	0	0	0	0	4	48	5	3	0	1	1	0	0	0	5	11
104	1322	0	50	1	1	0	0	0	0	3	48	5	3	0	1	1	0	1	1	33	50
112	8	1	44	0	0	0	0	0	0	5	45	5	4	0	1	0	0	0	0	8	8
115	10	1	47	0	1	0	0	0	0	13	19	3	3	0	0	0	0	1	1	9	9
119	1	1	45	0	0	0	0	0	0	3	41	5	4	1	1	0	0	0	0	2	1
120	1409	0	44	0	0	0	0	0	1	7	34	4	4	0	1	1	0	1	1	7	28
122	1474	0	46	1	1	1	0	0	1	5	47	5	2	0	0	1	0	0	0	13	26
123	1475	0	77	0	0	0	0	0	0	9	39	4	3	0	0	1	0	0	0	6	10
126	12	1	63	1	0	1	0	0	0	8	39	4	4	1	1	1	0	1	1	14	14
128	1509	0	70	1	1	0	0	0	0	8	40	4	4	1	1	1	0	0	0	23	31
131	1534	0	40	1	0	0	0	0	0	11	30	4	3	0	1	0	1	0	0	20	23
132	2	1	42	0	1	0	0	0	0	7	50	5	4	0	1	1	0	0	0	2	2
135	17	1	78	0	0	0	0	1	0	3	58	5	4	1	1	0	0	0	0	17	17
137	1599	0	51	0	1	1	0	0	0	7	34	4	4	1	1	1	1	1	1	17	28
143	1	1	76	1	0	0	0	0	1	7	4	4	4	0	1	1	1	0	0	1	1
145	1642	0	28	1	0	0	0	0	1	4	43	5	4	0	0	1	0	0	0	11	15
146	1718	0	40	1	1	1	0	0	0	10	26	4	4	1	1	0	0	0	0	6	18
149	84	1	54	1	0	1	0	0	0	4	47	5	4	1	1	1	0	1	1	83	83
151	1747	0	46	0	0	0	0	0	0	12	20	4	3	0	0	1	0	1	1	11	26
154	46	1	81	1	0	0	1	0	0	8	50	4	4	1	1	1	0	1	1	45	45
156	1770	0	60	0	1	0	0	0	0	7	39	4	4	1	1	0	0	1	1	36	38
159	1795	0	27	1	0	0	0	0	0	15	19	3	4	1	1	1	0	0	0	4	20
160	9	1	78	0	0	0	0	1	0	3	61	5	4	1	1	1	0	0	0	8	8
165	29	1	67	0	0	0	0	1	0	3	50	5	4	0	0	1	0	0	0	26	26
168	1875	0	48	0	0	0	0	0	0	6	35	5	4	1	1	0	0	0	0	3	6
175	46	1	56	0	0	0	0	0	0	8	37	4	3	0	0	1	0	1	1	45	45
177	10	1	47	0	0	0	0	0	0	3	47	5	4	1	1	0	0	0	0	10	10
178	3	1	48	1	1	0	0	0	0	14	26	3	4	1	1	0	0	1	1	3	3
179	40	1	72	1	0	0	0	0	0	5	42	5	4	1	1	1	0	0	0	41	41
180	5	1	61	1	0	0	0	0	0	6	50	5	4	1	1	0	0	0	0	5	5
182	1	1	39	1	0	0	0	0	0	6	37	5	3	0	1	0	1	0	0	2	2
183	5	1	65	0	0	0	0	0	1	4	50	5	4	0	1	0	0	0	0	5	5
188	0	1	62	1	0	0	0	0	0	8	50	4	4	0	1	0	0	0	0	1	2
191	2093	1	75	1	0	0	0	0	0	4	57	5	4	0	0	0	0	0	0	33	33
196	458	0	45	1	0	0	0	0	0	14	47	3	4	1	1	1	0	0	0	36	46
202	9	1	72	0	0	0	0	1	1	14	61	3	4	0	1	1	1	0	0	7	7
203	2	1	59	0	1	0	0	0	0	3	59	5	4	1	1	0	0	0	0	2	3
204	1	1	58	1	0	0	0	1	0	3	47	5	4	1	1	0	0	0	0	2	2
207	494	0	62	0	0	0	0	0	0	8	54	4	3	0	1	0	1	1	1	63	134
208	104	1	76	0	0	0	0	1	0	4	49	5	4	0	1	0	0	0	0	28	59
210	2207	0	45	0	1	0	0	0	0	6	32	5	4	1	1	1	0	0	0	23	37
220	2306	0	59	1	0	0	0	0	0	6	23	5	4	1	1	1	0	0	0	19	39
221	2313	0	59	0	0	0	0	0	1	7	39	4	4	0	1	1	0	0	0	17	24
223	1	1	69	1	0	0	0	0	1	3	79	5	4	1	1	0	0	0	0	2	2
224	118	1	58	0	1	0	0	0	1	3	41	5	4	0	0	1	0	1	0	42	51
225	2379	0	64	1	0	0	0	0	0	4	47	5	4	1	1	0	0	0	0	6	7
226	5	1	60	1	0	0	0	0	0	4	50	5	4	0	0	1	0	1	1	5	6
227	2399	1	53	1	0	1	0	0	0	4	34	5	4	1	1	1	0	1	1	27	27
228	8	1	58	0	0	0	0	0	0	3	47	5	4	0	1	1	0	1	1	8	8
229	2401	0	56	0	0	0	0	0	0	7	30	4	4	1	1	1	0	1	0	31	36
233	2414	0	36	0	0	0	0	0	0	4	40	5	4	1	1	0	0	0	0	2	5
234	11	1	55	0	0	0	0	0	0	3	47	5	4	0	1	1	0	0	0	11	11
236	2465	0	61	0	0	0	0	0	0	3	50	5	4	1	1	0	0	0	0	8	9
